# Supplementary material for: Catalytic Ozonation of Pharmaceuticals Using CeO2-CeTiOx-Doped Crossflow Ultrafiltration Ceramic Membranes
Source: Nanomaterials (Basel). 2024 Jul 7;14(13):1163. doi: 10.3390/nano14131163 (PMC11243686; doi:10.3390/nano14131163)
Supplement: Supplementary file 1 [file nanomaterials-14-01163-s001.zip]

Archive with 1 entries (1 files):
- nanomaterials-3050450-supplementary.pdf
